# Supplementary material for: Economic valuation of natural promenades in Iran using zonal travel costs method (Case study area: Gahar Lake in Lorestan Province in western Iran)
Source: PLoS One. 2020 Nov 4;15(11):e0241396. doi: 10.1371/journal.pone.0241396 (PMC7641445; doi:10.1371/journal.pone.0241396)
Supplement: S1 Data — (XLSX) [file pone.0241396.s001.xlsx]

## Sheet: Sheet1
area	population	t	entrance	income	cost	age	education	sex	sex2	cost
1	1760	0.000568182	2000	400000	7300000	2	3	1	1	7000000
1	1760	0.000568182	2000	800000	4250000	3	5	1	1	4000000
1	1760	0.000568182	2000	400000	2750000	4	6	0	1	2300000
1	1760	0.000568182	3000	600000	3200000	5	2	1	2	2800000
1	1760	0.000568182	2000	400000	2250000	3	3	0	1	2000000
1	1760	0.000568182	2000	1200000	5500000	2	1	1	2	5000000
1	1760	0.000568182	2000	400000	3000000	4	4	1	1	2700000
1	1760	0.000568182	3000	1500000	4200000	2	3	1	1	3500000
1	1760	0.000568182	2000	600000	1800000	5	2	0	1	1600000
1	1760	0.000568182	2000	400000	3800000	3	4	1	2	3000000
1	1760	0.000568182	3000	600000	2400000	2	3	1	1	1800000
1	1760	0.000568182	2000	400000	12750000	3	3	1	1	12000000
1	1760	0.000568182	2000	1500000	2750000	4	5	0	1	2200000
1	1760	0.000568182	2000	600000	3950000	3	5	1	2	3100000
1	1760	0.000568182	2000	400000	3300000	4	4	1	1	2900000
1	1760	0.000568182	2000	800000	2750000	5	2	0	1	2400000
1	1760	0.000568182	2000	600000	10900000	3	3	1	2	10000000
1	1760	0.000568182	1000	1500000	2100000	3	3	1	1	1500000
1	1760	0.000568182	2000	800000	6000000	4	2	1	1	5500000
1	1760	0.000568182	2000	400000	2850000	4	5	0	1	2200000
1	1760	0.000568182	2000	2000000	4200000	3	3	1	2	3500000
1	1760	0.000568182	1000	400000	4700000	3	4	0	1	4400000
1	1760	0.000568182	2000	1200000	1250000	4	2	1	2	1000000
1	1760	0.000568182	3000	600000	3050000	2	4	1	1	2600000
1	1760	0.000568182	2000	400000	3800000	3	4	1	1	3400000
1	1760	0.000568182	2000	400000	1750000	5	1	0	1	1500000
1	1760	0.000568182	3000	600000	3200000	2	3	1	2	2700000
1	1760	0.000568182	2000	1200000	2600000	3	3	1	1	2300000
1	1760	0.000568182	2000	600000	3200000	2	4	1	1	2500000
1	1760	0.000568182	2000	400000	4200000	2	3	0	1	4000000
1	1760	0.000568182	2000	400000	2800000	3	5	1	2	2000000
1	1760	0.000568182	2000	800000	2600000	5	2	1	1	2000000
1	1760	0.000568182	2000	400000	2550000	1	1	0	1	1800000
1	1760	0.000568182	1000	600000	3550000	4	2	1	2	3000000
1	1760	0.000568182	2000	400000	10850000	5	2	1	1	10000000
1	1760	0.000568182	2000	1200000	2600000	2	4	1	1	2200000
1	1760	0.000568182	2000	400000	3140000	4	6	1	1	2300000
1	1760	0.000568182	2000	1500000	4400000	2	3	0	1	3500000
1	1760	0.000568182	3000	400000	2900000	2	4	1	2	2300000
1	1760	0.000568182	2000	400000	5500000	4	2	1	1	5000000
1	1760	0.000568182	2000	600000	3820000	3	5	1	1	2700000
1	1760	0.000568182	2000	400000	3030000	2	3	0	1	2300000
1	1760	0.000568182	2000	2000000	1900000	2	3	1	2	1600000
1	1760	0.000568182	2000	400000	9050000	4	2	1	1	8800000
1	1760	0.000568182	2000	1200000	2650000	3	4	0	1	2200000
1	1760	0.000568182	2000	400000	4400000	3	4	1	2	4000000
1	1760	0.000568182	2000	400000	2050000	4	2	1	1	1800000
1	1760	0.000568182	2000	1200000	6960000	1	1	0	1	6000000
1	1760	0.000568182	2000	400000	2300000	3	6	1	2	2000000
1	1760	0.000568182	2000	600000	3100000	4	2	1	1	2400000
1	1760	0.000568182	2000	400000	2800000	2	4	0	1	2600000
1	1760	0.000568182	2000	1500000	2300000	5	6	1	2	1500000
1	1760	0.000568182	3000	400000	3600000	3	4	1	1	3000000
1	1760	0.000568182	3000	600000	2950000	2	5	1	1	2200000
1	1760	0.000568182	2000	400000	6550000	2	3	0	1	6000000
1	1760	0.000568182	2000	800000	5850000	3	4	0	2	5000000
1	1760	0.000568182	2000	800000	1400000	2	4	0	2	1000000
1	1760	0.000568182	2000	1200000	7370000	4	2	1	2	6600000
1	1760	0.000568182	2000	600000	5900000	4	2	1	1	5000000
1	1760	0.000568182	2000	800000	2100000	1	3	0	1	1500000
1	1760	0.000568182	2000	600000	5500000	3	4	1	2	5000000
1	1760	0.000568182	2000	800000	7250000	2	3	1	1	5700000
1	1760	0.000568182	1000	1500000	2860000	2	3	1	1	2500000
1	1760	0.000568182	2000	400000	7300000	5	1	1	1	7000000
1	1760	0.000568182	2000	800000	6890000	4	4	1	1	6000000
1	1760	0.000568182	2000	800000	2450000	2	2	0	1	2000000
1	1760	0.000568182	2000	800000	5400000	2	3	1	2	5000000
1	1760	0.000568182	2000	1200000	3250000	3	5	1	1	3000000
1	1760	0.000568182	2000	800000	4500000	3	4	1	1	4000000
1	1760	0.000568182	2000	800000	4800000	4	2	1	1	4500000
1	1760	0.000568182	2000	400000	5200000	3	4	0	1	4500000
1	1760	0.000568182	2000	800000	3000000	2	3	1	2	2800000
1	1760	0.000568182	2000	1200000	3200000	2	2	1	1	2400000
1	1760	0.000568182	2000	800000	6200000	3	4	1	1	5600000
1	1760	0.000568182	2000	800000	2250000	2	3	0	1	1500000
1	1760	0.000568182	2000	1200000	4550000	3	3	1	2	4000000
1	1760	0.000568182	2000	800000	3050000	4	2	1	1	2200000
1	1760	0.000568182	2000	600000	4700000	3	5	1	1	4300000
1	1760	0.000568182	2000	800000	2050000	5	2	1	1	1700000
1	1760	0.000568182	1000	400000	1900000	2	4	1	1	1000000
1	1760	0.000568182	2000	800000	1900000	2	3	1	1	1300000
1	1760	0.000568182	2000	1200000	1900000	4	2	0	1	1400000
1	1760	0.000568182	2000	800000	2880000	2	3	1	2	1500000
1	1760	0.000568182	2000	400000	3800000	2	3	1	1	3500000
1	1760	0.000568182	2000	600000	4250000	1	1	1	1	4000000
1	1760	0.000568182	2000	800000	2950000	2	3	1	1	2500000
1	1760	0.000568182	3000	1500000	4900000	3	3	0	1	4500000
1	1760	0.000568182	2000	800000	2650000	2	4	1	2	2400000
1	1760	0.000568182	2000	600000	2500000	3	3	1	1	2000000
1	1760	0.000568182	2000	2000000	2800000	4	2	1	1	2500000
1	1760	0.000568182	2000	800000	3700000	3	3	1	1	3000000
1	1760	0.000568182	2000	1200000	3700000	1	1	1	1	3500000
1	1760	0.000568182	2000	800000	14800000	3	3	1	1	14000000
1	1760	0.000568182	2000	800000	4000000	2	3	0	1	3400000
1	1760	0.000568182	2000	1200000	3050000	4	4	0	2	2300000
1	1760	0.000568182	2000	800000	4350000	2	3	1	2	3800000
1	1760	0.000568182	2000	800000	2350000	3	5	0	1	1500000
1	1760	0.000568182	2000	600000	5400000	2	3	1	2	5000000
1	1760	0.000568182	2000	1500000	3050000	2	3	1	1	2700000
1	1760	0.000568182	2000	600000	2800000	3	4	1	1	1900000
1	1760	0.000568182	2000	800000	2200000	5	2	1	1	1600000
1	1760	0.000568182	2000	1200000	3300000	3	3	1	1	2800000
1	1760	0.000568182	2000	800000	5960000	4	2	1	1	5500000
1	1760	0.000568182	2000	1500000	5260000	4	2	0	1	4000000
1	1760	0.000568182	2000	800000	3800000	5	2	1	2	3500000
1	1760	0.000568182	2000	600000	3650000	5	2	1	1	3400000
1	1760	0.000568182	2000	800000	4050000	5	6	0	1	3600000
1	1760	0.000568182	2000	2000000	3270000	2	3	1	2	2400000
1	1760	0.000568182	2000	800000	4450000	3	5	0	1	4200000
1	1760	0.000568182	2000	600000	2000000	4	2	1	2	1500000
1	1760	0.000568182	2000	600000	5300000	1	1	1	1	5000000
1	1760	0.000568182	2000	800000	2900000	3	3	0	1	2200000
1	1760	0.000568182	2000	800000	2800000	3	5	1	2	2600000
1	1760	0.000568182	2000	1200000	3800000	2	3	1	1	3000000
1	1760	0.000568182	2000	800000	10600000	2	3	1	1	10000000
1	1760	0.000568182	2000	400000	9150000	4	2	0	1	8400000
1	1760	0.000568182	2000	800000	4550000	3	3	1	2	4000000
1	1760	0.000568182	2000	1200000	3150000	2	3	1	1	2300000
1	1760	0.000568182	2000	800000	3200000	3	4	1	1	2800000
1	1760	0.000568182	2000	800000	2350000	2	3	0	1	2000000
1	1760	0.000568182	2000	2000000	5900000	4	2	1	2	5000000
1	1760	0.000568182	2000	800000	3300000	3	3	1	1	2700000
1	1760	0.000568182	2000	600000	2900000	2	4	1	1	2400000
1	1760	0.000568182	2000	400000	4440000	4	2	1	1	4000000
1	1760	0.000568182	2000	1500000	11150000	3	3	1	1	10000000
1	1760	0.000568182	2000	600000	2100000	4	2	1	1	1800000
1	1760	0.000568182	2000	1200000	4250000	5	2	1	1	4000000
1	1760	0.000568182	2000	800000	2650000	2	5	1	1	2200000
1	1760	0.000568182	2000	800000	3500000	2	3	1	1	3100000
1	1760	0.000568182	2000	600000	3150000	4	2	1	1	2900000
1	1760	0.000568182	2000	1200000	2900000	2	3	1	1	2400000
1	1760	0.000568182	2500	800000	2300000	1	1	0	1	2000000
1	1760	0.000568182	2500	600000	2200000	2	3	1	2	1500000
1	1760	0.000568182	2500	800000	5700000	5	2	1	1	5500000
1	1760	0.000568182	2500	800000	3000000	3	3	1	1	2200000
1	1760	0.000568182	2500	1200000	4100000	2	4	1	1	3500000
1	1760	0.000568182	2500	800000	3750000	2	3	0	1	3000000
2	1015	0.00197044	3000	600000	1550000	2	5	1	2	1000000
2	1015	0.00197044	3000	800000	3450000	3	3	1	1	2600000
2	1015	0.00197044	3000	400000	3800000	4	2	1	1	3400000
2	1015	0.00197044	3000	800000	1850000	4	2	1	1	1500000
2	1015	0.00197044	3000	1200000	3600000	3	3	1	1	2700000
2	1015	0.00197044	3000	600000	2900000	2	4	0	1	2300000
2	1015	0.00197044	3000	800000	10000000	2	3	1	2	9500000
2	1015	0.00197044	3000	1200000	12320000	3	4	1	1	11000000
2	1015	0.00197044	3000	800000	2830000	2	2	1	1	2000000
2	1015	0.00197044	3000	600000	2300000	4	2	1	1	2000000
2	1015	0.00197044	3000	1500000	2050000	3	5	0	1	1800000
2	1015	0.00197044	3000	800000	3450000	2	3	1	2	3000000
2	1015	0.00197044	3000	400000	18400000	3	4	1	1	18000000
2	1015	0.00197044	3000	800000	2450000	5	2	1	1	2200000
2	1015	0.00197044	3000	400000	2800000	3	2	0	1	2300000
2	1015	0.00197044	3000	600000	4280000	4	2	1	2	3500000
2	1015	0.00197044	3000	800000	3000000	4	2	0	1	2300000
2	1015	0.00197044	3000	600000	5200000	3	3	0	2	5000000
2	1015	0.00197044	3000	800000	3500000	2	4	1	2	2700000
2	1015	0.00197044	3000	1200000	2900000	2	3	1	1	2300000
2	1015	0.00197044	3000	800000	2350000	3	5	1	1	1600000
2	1015	0.00197044	3000	600000	3550000	5	2	1	1	3000000
2	1015	0.00197044	4000	800000	3050000	2	3	0	1	2200000
2	1015	0.00197044	3000	800000	4400000	3	3	1	2	4000000
2	1015	0.00197044	3000	1200000	2150000	4	6	1	1	1800000
2	1015	0.00197044	3000	800000	6900000	3	3	1	1	6000000
2	1015	0.00197044	3000	800000	2600000	2	2	0	1	2000000
2	1015	0.00197044	3000	500000	2900000	3	3	1	2	2400000
2	1015	0.00197044	3000	400000	3530000	2	3	0	1	2600000
2	1015	0.00197044	3000	600000	2850000	1	1	1	2	1500000
2	1015	0.00197044	4000	800000	7800000	3	4	0	1	7500000
2	1015	0.00197044	3000	600000	2450000	2	3	1	2	2200000
2	1015	0.00197044	3000	800000	6450000	3	3	1	1	6000000
2	1015	0.00197044	3000	1200000	12900000	4	2	1	1	12500000
2	1015	0.00197044	4000	800000	1250000	1	1	0	1	1000000
2	1015	0.00197044	3000	400000	9100000	5	2	1	2	8600000
2	1015	0.00197044	3000	800000	8800000	4	2	1	1	8500000
2	1015	0.00197044	4000	600000	2200000	5	2	1	1	1500000
2	1015	0.00197044	4000	800000	4900000	3	4	0	1	4700000
2	1015	0.00197044	3000	800000	7800000	2	3	1	2	7000000
2	1015	0.00197044	3000	1200000	3100000	1	1	1	1	2500000
2	1015	0.00197044	3000	600000	4750000	3	5	1	1	4000000
2	1015	0.00197044	3000	800000	6250000	2	3	0	1	5700000
2	1015	0.00197044	3000	800000	2850000	4	2	1	2	2000000
2	1015	0.00197044	3000	800000	6200000	3	6	0	1	5800000
2	1015	0.00197044	3000	800000	3350000	2	4	1	2	3000000
2	1015	0.00197044	3000	600000	4900000	2	3	0	1	4000000
2	1015	0.00197044	3000	1200000	4400000	4	2	1	2	3800000
2	1015	0.00197044	2000	800000	4000000	2	3	1	1	3500000
2	1015	0.00197044	3000	600000	5170000	2	4	1	1	4600000
2	1015	0.00197044	3000	800000	3260000	4	2	0	1	2400000
2	1015	0.00197044	3000	1500000	5300000	5	2	1	2	5000000
2	1015	0.00197044	3000	400000	1750000	2	3	0	1	1500000
2	1015	0.00197044	3000	1500000	8450000	4	2	1	2	8000000
2	1015	0.00197044	3000	800000	2600000	2	3	1	1	2200000
2	1015	0.00197044	3000	800000	7250000	3	4	1	1	7000000
2	1015	0.00197044	3000	600000	6500000	2	3	1	1	6000000
2	1015	0.00197044	3000	2000000	1300000	4	2	1	1	1000000
2	1015	0.00197044	2000	800000	2600000	2	3	1	1	1900000
2	1015	0.00197044	3000	1200000	7700000	3	4	1	1	7500000
2	1015	0.00197044	3000	800000	2300000	4	2	1	1	1500000
2	1015	0.00197044	3000	800000	10600000	5	2	1	1	10000000
2	1015	0.00197044	3000	1200000	6950000	2	3	0	1	6200000
2	1015	0.00197044	3000	800000	3050000	3	4	1	2	2500000
2	1015	0.00197044	3000	800000	8650000	2	3	1	1	7800000
2	1015	0.00197044	3000	600000	6900000	1	1	0	1	6500000
2	1015	0.00197044	3000	800000	2350000	3	3	0	2	2000000
2	1015	0.00197044	2000	1500000	14300000	5	6	1	2	13400000
2	1015	0.00197044	3000	800000	3600000	4	5	1	1	3000000
2	1015	0.00197044	3000	800000	10500000	2	3	0	1	10000000
2	1015	0.00197044	3000	800000	4660000	2	4	1	2	4000000
2	1015	0.00197044	3000	1200000	3940000	2	3	0	1	3400000
2	1015	0.00197044	4000	800000	2600000	4	2	0	2	2300000
2	1015	0.00197044	3000	800000	4050000	2	3	1	2	3800000
2	1015	0.00197044	3000	1200000	1950000	4	2	0	1	1500000
2	1015	0.00197044	3000	800000	5400000	2	3	0	2	5000000
2	1015	0.00197044	2000	800000	2950000	2	2	1	2	2700000
2	1015	0.00197044	3000	800000	2400000	1	1	1	1	1900000
2	1015	0.00197044	3000	1200000	1900000	3	3	1	1	1600000
2	1015	0.00197044	5000	800000	3500000	4	2	1	1	2800000
2	1015	0.00197044	3000	800000	5700000	2	3	0	1	5500000
3	1745	0.0017192	4000	800000	4800000	2	4	1	2	4000000
3	1745	0.0017192	4000	1500000	4100000	3	6	1	1	3500000
3	1745	0.0017192	4000	800000	4150000	5	2	1	1	3400000
3	1745	0.0017192	4000	800000	4150000	4	2	0	1	3600000
3	1745	0.0017192	4000	1500000	3250000	2	4	1	2	2400000
3	1745	0.0017192	4000	600000	4600000	2	4	1	1	4200000
3	1745	0.0017192	4000	800000	1850000	2	2	0	1	1500000
3	1745	0.0017192	4000	1200000	7600000	2	4	1	2	6700000
3	1745	0.0017192	4000	800000	2800000	3	4	1	1	2200000
3	1745	0.0017192	4000	800000	2900000	5	2	1	1	2400000
3	1745	0.0017192	5000	800000	3630000	4	2	1	1	3400000
3	1745	0.0017192	4000	1500000	2570000	3	4	0	1	2300000
3	1745	0.0017192	4000	800000	4100000	2	4	1	2	3800000
3	1745	0.0017192	4000	600000	1750000	2	3	0	1	1500000
3	1745	0.0017192	4000	1200000	5450000	4	2	1	2	5000000
3	1745	0.0017192	4000	800000	3100000	3	4	1	1	2700000
3	1745	0.0017192	4000	800000	2150000	3	6	1	1	1900000
3	1745	0.0017192	3000	600000	2100000	4	2	0	1	1600000
3	1745	0.0017192	4000	800000	3100000	2	3	1	2	2800000
3	1745	0.0017192	4000	1200000	6200000	3	4	1	1	5500000
3	1745	0.0017192	4000	1200000	4200000	5	2	1	1	4000000
3	1745	0.0017192	5000	800000	4300000	2	3	1	1	3500000
3	1745	0.0017192	4000	1200000	4000000	3	5	0	1	3400000
3	1745	0.0017192	4000	1500000	4350000	4	2	1	2	3600000
3	1745	0.0017192	4000	800000	2950000	4	2	1	1	2400000
3	1745	0.0017192	4000	1200000	5050000	3	2	1	1	4200000
3	1745	0.0017192	4000	1200000	1900000	3	4	1	1	1500000
3	1745	0.0017192	4000	800000	3950000	5	2	1	1	3600000
3	1745	0.0017192	4000	1200000	3100000	2	3	1	1	2200000
3	1745	0.0017192	4000	600000	7600000	2	4	1	1	7000000
3	1745	0.0017192	4000	1200000	7200000	3	2	0	1	6700000
3	1745	0.0017192	4000	1200000	1670000	2	3	1	2	1000000
3	1745	0.0017192	4000	1500000	4100000	2	3	1	1	3800000
3	1745	0.0017192	4000	1200000	5850000	3	4	0	1	5600000
3	1745	0.0017192	4000	800000	1950000	4	2	1	2	1500000
3	1745	0.0017192	4000	1200000	5900000	5	2	0	1	5500000
3	1745	0.0017192	4000	800000	4750000	2	3	1	2	4500000
3	1745	0.0017192	4000	1200000	3000000	2	4	1	1	2500000
3	1745	0.0017192	4000	1200000	2600000	3	3	1	1	2300000
3	1745	0.0017192	4000	600000	4100000	4	6	1	1	3400000
3	1745	0.0017192	4000	1200000	2500000	4	2	0	1	2300000
3	1745	0.0017192	4000	1200000	4600000	2	4	1	2	3800000
3	1745	0.0017192	4000	800000	2100000	3	2	0	1	1500000
3	1745	0.0017192	4000	1200000	5750000	4	2	0	2	5000000
3	1745	0.0017192	5000	1200000	3250000	2	4	1	2	2700000
3	1745	0.0017192	4000	800000	2750000	2	3	1	1	1900000
3	1745	0.0017192	4000	800000	2000000	4	2	1	1	1600000
3	1745	0.0017192	4000	1500000	3150000	3	4	1	1	2800000
3	1745	0.0017192	4000	800000	6400000	2	3	0	1	5500000
3	1745	0.0017192	4000	800000	4600000	4	6	1	2	4000000
3	1745	0.0017192	4000	400000	4000000	4	4	1	1	3500000
3	1745	0.0017192	4000	1200000	3850000	3	2	1	1	3400000
3	1745	0.0017192	4000	600000	4000000	3	4	0	1	3600000
3	1745	0.0017192	4000	1200000	2650000	2	3	1	2	2400000
3	1745	0.0017192	4000	1200000	4700000	4	5	0	1	4200000
3	1745	0.0017192	5000	600000	1800000	2	3	1	2	1500000
3	1745	0.0017192	4000	1200000	1900000	3	2	1	1	1200000
3	1745	0.0017192	4000	1200000	2400000	2	1	1	1	2200000
3	1745	0.0017192	4000	1500000	13800000	2	3	1	1	13000000
3	1745	0.0017192	4000	1200000	10600000	4	5	0	1	10000000
3	1745	0.0017192	5000	1500000	1750000	2	4	1	2	1000000
3	1745	0.0017192	4000	800000	8550000	3	4	1	1	8000000
3	1745	0.0017192	4000	1500000	6150000	2	3	1	1	5300000
3	1745	0.0017192	4000	1200000	1900000	4	2	0	1	1500000
3	1745	0.0017192	4000	1500000	5350000	3	4	0	2	5000000
3	1745	0.0017192	4000	1500000	5200000	2	2	1	2	4300000
3	1745	0.0017192	4000	800000	3100000	2	5	1	1	2500000
3	1745	0.0017192	4000	1500000	4100000	2	4	1	1	3600000
3	1745	0.0017192	4000	1500000	4270000	3	4	0	1	3500000
3	1745	0.0017192	4000	1200000	2620000	4	2	1	2	2000000
3	1745	0.0017192	4000	1500000	3700000	4	4	1	1	3400000
3	1745	0.0017192	4000	600000	3900000	2	3	0	1	2300000
3	1745	0.0017192	4000	1500000	4250000	2	2	0	2	3800000
3	1745	0.0017192	4000	500000	1900000	3	4	1	2	1500000
3	1745	0.0017192	4000	1500000	5250000	2	3	1	1	5000000
3	1745	0.0017192	5000	1500000	3200000	5	4	1	1	2700000
3	1745	0.0017192	4000	1500000	2200000	2	3	0	1	1900000
3	1745	0.0017192	4000	800000	2300000	3	2	1	2	1600000
3	1745	0.0017192	4000	1200000	3000000	2	3	0	1	2800000
3	1745	0.0017192	4000	1500000	6300000	4	2	1	2	5500000
3	1745	0.0017192	4000	1500000	4600000	2	3	1	1	4000000
3	1745	0.0017192	4000	600000	4250000	3	4	1	1	3500000
3	1745	0.0017192	4000	1500000	3950000	2	3	0	1	3400000
3	1745	0.0017192	4000	1500000	4450000	2	3	1	2	3600000
3	1745	0.0017192	4000	800000	2800000	2	2	1	1	2400000
3	1745	0.0017192	4000	1500000	4550000	2	3	1	1	4200000
3	1745	0.0017192	4000	1500000	2400000	4	6	0	1	1500000
3	1745	0.0017192	4000	1200000	3200000	3	4	1	2	2600000
3	1745	0.0017192	4000	1500000	2700000	2	4	1	1	2200000
3	1745	0.0017192	5000	1500000	1900000	2	2	0	1	1500000
3	1745	0.0017192	4000	600000	11200000	3	4	0	2	10000000
3	1745	0.0017192	4000	1500000	1300000	4	4	1	2	1000000
3	1745	0.0017192	4000	1500000	1050000	4	4	1	1	800000
3	1745	0.0017192	4000	800000	12450000	4	4	0	1	12000000
3	1745	0.0017192	4000	1500000	1900000	2	2	1	2	1500000
3	1745	0.0017192	4000	1500000	5250000	3	4	1	1	5000000
3	1745	0.0017192	4000	1500000	7500000	2	4	0	1	7000000
3	1745	0.0017192	4000	800000	2800000	2	4	1	2	2500000
3	1745	0.0017192	4000	1500000	5200000	5	5	1	1	4500000
3	1745	0.0017192	4000	800000	6800000	2	1	0	1	6600000
3	1745	0.0017192	4000	1500000	2800000	3	3	0	2	2000000
3	1745	0.0017192	4000	1500000	5100000	3	4	1	2	4500000
3	1745	0.0017192	4000	600000	3750000	3	4	0	1	3000000
3	1745	0.0017192	4000	1500000	11550000	4	2	1	2	11000000
3	1745	0.0017192	4000	2000000	3050000	3	3	1	1	2200000
3	1745	0.0017192	4000	1500000	2700000	4	2	0	1	2300000
3	1745	0.0017192	4000	1200000	2650000	3	4	1	2	2300000
3	1745	0.0017192	4000	1500000	5400000	2	3	0	1	4500000
3	1745	0.0017192	4000	800000	5600000	2	3	1	2	5000000
3	1745	0.0017192	3000	1500000	3200000	2	1	1	1	2700000
3	1745	0.0017192	5000	1200000	7500000	3	4	1	1	5800000
4	2163	0.00184928	4000	1500000	2550000	2	2	0	1	1600000
4	2163	0.00184928	4000	800000	4600000	2	3	1	2	4300000
4	2163	0.00184928	5000	1500000	3250000	4	2	1	1	3000000
4	2163	0.00184928	4000	1200000	5300000	3	2	0	1	4000000
4	2163	0.00184928	4000	1500000	2400000	2	3	1	2	2000000
4	2163	0.00184928	4000	2000000	4250000	4	4	1	1	4000000
4	2163	0.00184928	4000	2000000	1900000	5	2	1	1	1400000
4	2163	0.00184928	4000	1500000	2700000	3	1	0	1	2400000
4	2163	0.00184928	4000	1500000	10700000	2	4	1	2	10000000
4	2163	0.00184928	4000	2000000	1700000	3	5	1	1	1500000
4	2163	0.00184928	4000	2000000	6800000	2	1	0	1	6000000
4	2163	0.00184928	4000	1200000	2800000	2	3	1	2	2200000
4	2163	0.00184928	4000	2000000	1650000	3	2	0	1	900000
4	2163	0.00184928	4000	800000	3050000	4	2	1	2	2500000
4	2163	0.00184928	4000	2000000	1850000	2	3	1	1	1000000
4	2163	0.00184928	4000	2000000	2400000	4	2	1	1	2000000
4	2163	0.00184928	4000	2000000	1150000	3	4	0	1	800000
4	2163	0.00184928	4000	2000000	2400000	2	1	1	2	1500000
4	2163	0.00184928	3000	1500000	3100000	2	3	1	1	2500000
4	2163	0.00184928	4000	1200000	5500000	3	4	0	1	5000000
4	2163	0.00184928	4000	2000000	4000000	2	4	1	2	2500000
4	2163	0.00184928	5000	800000	2700000	5	2	1	1	2400000
4	2163	0.00184928	5000	2000000	3250000	3	4	1	1	3000000
4	2163	0.00184928	4000	2000000	2450000	3	6	1	1	2000000
4	2163	0.00184928	4000	1200000	4000000	4	3	1	1	3600000
4	2163	0.00184928	4000	2000000	4450000	2	1	1	1	4200000
4	2163	0.00184928	5000	2000000	2000000	4	4	0	1	1500000
4	2163	0.00184928	4000	1200000	2900000	3	4	1	2	2600000
4	2163	0.00184928	4000	1200000	2900000	2	3	1	1	2200000
4	2163	0.00184928	4000	2000000	1700000	4	2	1	1	1500000
4	2163	0.00184928	5000	1500000	10800000	2	4	0	1	10000000
4	2163	0.00184928	4000	2000000	1600000	3	5	1	2	1000000
4	2163	0.00184928	4000	2000000	1550000	5	2	1	1	800000
5	1124	0.0044484	4000	1200000	12550000	2	4	0	1	12000000
5	1124	0.0044484	5000	1500000	2350000	4	2	1	2	1500000
5	1124	0.0044484	4000	2000000	5400000	2	3	1	1	5000000
5	1124	0.0044484	4000	800000	7350000	3	6	1	1	7000000
5	1124	0.0044484	4000	800000	3400000	4	2	1	1	2500000
5	1124	0.0044484	4000	1500000	5100000	2	3	1	1	4500000
5	1124	0.0044484	5000	2000000	7100000	5	1	0	1	6600000
5	1124	0.0044484	4000	1500000	2400000	3	5	1	2	2000000
5	1124	0.0044484	4000	2000000	5050000	2	3	1	1	4500000
5	1124	0.0044484	4000	1200000	4000000	3	2	1	1	3000000
5	1124	0.0044484	5000	2000000	10250000	2	3	1	1	10000000
6	9376	0.000639932	5000	1200000	2650000	4	1	1	1	2200000
6	9376	0.000639932	5000	1500000	3600000	3	4	1	1	2300000
6	9376	0.000639932	5000	1500000	2550000	2	4	1	1	2300000
6	9376	0.000639932	4000	2000000	5000000	2	4	1	1	4500000
6	9376	0.000639932	5000	2000000	6500000	4	2	1	1	5000000
6	9376	0.000639932	5000	800000	3400000	4	2	1	1	2700000
6	9376	0.000639932	5000	2000000	6650000	2	4	1	1	5800000
